# Supplementary material for: Sources and preferences for nutrition information among older adults: A scoping review
Source: PLoS One. 2026 Feb 27;21(2):e0341015. doi: 10.1371/journal.pone.0341015 (PMC12948054; doi:10.1371/journal.pone.0341015)
Supplement: S2 File — (XLSX) [file pone.0341015.s002.xlsx]

## Sheet: Sheet1
Qualitative studies		Are there clear research questions?	Do the collected data allow to address the research questions?	Is the qualitative approach appropriate to answer the research question?	Are the qualitative data collection methods adequate to address the research question?	Are the findings adequately derived from the data?	Is the interpretation of results sufficiently substantiated by data?	Is there coherence between qualitative data sources, collection, analysis and interpretation?	Comments relevant to amber or red RAG rating
Gustafsson et al (2002)									Research aims quite broad considering interview questions but successful study.
Duerr (2003)									Lots of quotes to supplement findings
Rueter et al (2020)									Maybe slightly biased in that volunteers were recruited from community nutrition education projects, inclined to be more interested in health/food in the first place...
Maccharles and Fox (2019)									Document quite short and only uses some quotes from volunteers, further explanation of raw data could have helped.
Turner at al (2023)
Quantitative, non-randmonised studies.
			Are there clear research questions?	Do the collected data allow to address the research questions?	Are the participants representative of the target population	Are measurements appropriate regarding both the outcome and exposure/intervention?	Are there complete outcome data?	Are the confounders accounted for in the design and analysis?	During the study period, is the intervention/exposure administered as intended?	Comments relevant to amber or red RAG rating
Laurenti et al. (2020) cross-sectional.										Larger female population 74%- bias regarding the fact that older women do more of the shopping, food preparation and cooking. Does not differentiate between the proportion of adults using the different information sources, eg. sources grouped together.
Ong et al (2021) cross-sectional										All participants had a MUST score of 0 (low risk of undernutrition), not representative of the 33% at risk in Singapore. Questionnaire used to gather information on nutrition knowledge not validated, still being developed. Study relied on self report through completion of survey, Recruitment of patients through hospital and clinics, so not a representative sample.
McKay et al (2006) cross-sectional										Being an older study, internet use was not included, making it less relevant to studies today. Aims unclear. Includes adults aged 50-87.
Heuberger and Ivanitskaya (2011) cross-sectional										Sample of younger people taken from those enrolled in health sciences courses, while older population was older old, disparity between the two samples, affects ability to answer the question in a way that is transfereable to wider population.
Jeruszka-Bielak et al (2018) cross-sectional										Study focuses on only northern/central European countries. Intervention involves education so higher NRK is expected?
Vella et al (2014) researcher administered questionnaire.										Participants had higher education and income levels than rest of Canadian population, limits its transferability.
Oliveira et al. (2021)										Could have collected data referring to what sources of info they currently used to be compared with preferred/needed sources. All participants collected from health centre.
González-Contreras et al. (2024)										64.4% women, we don't know if this is representative of Chilean population.
Mixed-methods approach			Are there clear research questions?	Do the collected data allow to address the research questions?	Is there an adequate rationale for using a mixed methods design to address the research question?	Are the different components of the study effectively integrated to answer the research question?	Are the results adequately brought together into overall interpretations?	Are divergences and inconsistencies between quantitative and qualitative results adequately addressed?		Comments relevant to amber or red RAG rating
									Do the different components of the study adhere to the quality criteria of each tradition of the methods involved?
Farrell et al (2019)										Says that aims to explore whether health claims are related to bean consumtion, could this be clearer and more specific. Quant and qual data didn't seem to speak to each other, both tackled the question differently, eg. quant from demogrpahic perspective. Target pop acquired and good breadth in demographics.
Doma et al. 2019
