# Supplementary material for: Sources and preferences for nutrition information among older adults: A scoping review
Source: PLoS One. 2026 Feb 27;21(2):e0341015. doi: 10.1371/journal.pone.0341015 (PMC12948054; doi:10.1371/journal.pone.0341015)
Supplement: S4 File — (XLSX) [file pone.0341015.s004.xlsx]

## Sheet: Studies
	Author and year	Title	Aims and objectives	Country of origin	Setting	Study design	Intervention/Exposure	Participants (Age)	Sources of nutrition information	Key findings relating to scoping review	Both agreed	Strengths of study	Limitations of study	Agreed approriate, data extraction confirmed and if relevant additional reviewer comments	Need for information	Embodied nutritional knowledge and impact on food choice	Impact of awareness of information/knowledge on food consumption	Preferred sources	Education impact on source	Gender impact on source	Trust and conflicting messages
1	Gustafsson et al (2002)	Food-related health perceptions and food habits among older women	To explore food-related health perceptions and food habits among older women.	Sweden	Community	Qualitative	Interviews were conducted at the women's homes and analysed for coherent themes: 1) A healthy slimming meal and 2) meals – a pleasure or an obligation. The women also gave data on three days' eating and drinking in a food diary that was filled in over the course of 3 days.	N=18 women >65 years old	Health authorities Mass media Scientists	Women who said they were influenced by mass media and health authorities felt frustrated by different messages about food and health, and did not know whom to believe. “I suppose some of it is good, but it is almost too much. They frighten you so you get scared of everything. (married, 77)” Various parts of the prevailing health message had been adopted among the women. The dominating characteris…	TI, EB, JJ		Not much information provided on the proportion of women who said they were influenced by mass media and/or health authorities (TI) Perhaps not much demographic difference- all received acceptable pension from the state, might create a bias in terms of perception of healthy eating (MB)	I believe this has a number of relevant factors that indicate it should be included as part of the supporting literary review: It discusses methodology which is similar to ours, It discusses where information found by participants. Uses specific demographics of population characteristics which supports and could help inform our methodology. (JJ) I agree with your comments JM		Embodied fear of fat led to cooking low fat meals, but others felt that if you felt healthy you must be eating healthily and this was as a result of cooking home cooked meals. Their knowledge about how to 'home cook' meant automatically the food was healthy, but Lack of knowledge and understanding about nutrition made it dificult to critically appraise information from mass media campaigns when i…	Reading food labels was linked to meeting nutritional guidance		Reading food labels	Gender preferences for using food labels	Women who said they were influenced by mass media and health authorities felt frustrated by different messages about food and health, and did not know whom to believe.
2	Laurenti et al (2020)	Factors affecting safe and healthy diet in older adults in Italy: results of a preliminary study performed in a community-dwelling sample.	To investigate, through a questionnaire, older adults’ demographic and socio-economic characteristics, knowledge, attitudes and practices in terms of food safety and healthy diet	Italy	Hospital	Quantitative Cross-sectional	Questionnaire made up of 45 items divided into four sections: 1.General information, demographic and socio-economic aspects: age, gender, weight, height, work status, level of education, marital status, household (how many adults in the same house) and annual income. 2.Nutritional status and behaviour. 3.Food safety knowledge and practices. 4.Personal awareness in the matter of nutrition, dietary…	N= 201 >65 years old Mean age 74. 150 women 51 men	Television Magazine Internet Health professionals (JM added Dietitians and Nutritionists) GP	64.2% of subjects believed they followed a balanced diet. Interviewees got informed about proper nutrition mainly from television, magazines, newspapers, Internet (29.9%) and from health professionals (34.8%) such as dietitians and nutritionists 15.4% from general practitioners. General lack of knowledge relating to hygiene and nutrition/health. While 80-90% said they followed safe food practices…	TI, EB, JJ		Newspapers, television and internet are grouped together, the paper does not give serparate statistics for each source of information (MB) Limitation with this study in comparison with our study was the focus on food safety as opposed to nutritional value (JM)	Discusses methodology and questions that are capable of contrasting/complimenting with ours. Uses specific demographics of population characteristics which supports and could help inform our methodology.		Nutrition related beliefs and practices: Disparity between awareness of information on food choice :While 80-90% said they followed safe food practices, 49.4% defrosted food at room temperature and 33.8% consumed food out of date more than once permonthand 37.8% kept food as leftovers for more than 5 days
3	Duerr (2003)	Accessing Nutrition Wants and Needs of Older Adults Through Focus Groups https://herts365-my.sharepoint.com/personal/ti22aap_herts_ac_uk/_layouts/15/onedrive.aspx?id=%2Fpersonal%2Fti22aap%5Fherts%5Fac%5Fuk%2FDocuments%2FMicrosoft%20Teams%20Chat%20Files%2FAssessing%20Nutrition%20Education%20Wants%20and%20Needs%20of%20Older%20Adults%20Through%20Focus%20Groups%2Epdf&parent=%2Fpersonal%2Fti22aap%5Fhe…	To assess the perceived nutrition education wants and needs of older adults.	Ohio (USA)	Senior centres, town hall and independent living facility.	Qualitative (JM added Case Study design using focus groups)	Five focus groups, semi structured interview style. The groups ranged in size from 6-9 participants. Participants were asked: What information sources do you currently use to help learn about solving your food and eating problems? What sources would you prefer to use if they were available to you?What methods or approaches do you currently use when learning about your food and eating problems? Wh…	N=37 non-institutionalized adults (28 women, 9 men) >60 years old	Written materials Mixed mediums Organisations Health professionals Family and friends	1)Information sources: Participants were asked about information sources they currently used to help learn about food, eating, and nutrition. Responses logically grouped into five categories: •written materials (e.g., newspapers, food labels, magazines, books), •mixed mediums (e.g., television, computers, grocery store samples/pamphlets), •people (e.g., doctors, dietitians, friends, family), •org…	TI, EB, JJ		Study does not outline proportion of adults who responded to which sources of information they use. (TI)	JM Agreed and noted importance of respect (trust)	They wanted information to improve their health, as they perceived they had a nutritional problem, they would like to be able to make better decisions, they were interested in the topic. They needed recipes and information on affordability. But not all needed information			Preferred sources were grouped into written mixed mediums, people, organisations, other (fairs, cooking demos, courses). They chose a source because they felt it was a more effective way to learn or because they enjoyed it. There were comments about practical information and being able to read thorugh a leaflet later.			when referring to people they said they would go to the person they respected or who was recognised in thei fied. Not necessarily doctors who they felt did not always know very much about nutrition
4	Oliveira et al (2021)	Information sources on healthy eating among community living older adults.	To study the perceived need and preferences regarding sources of information about healthy eating among older adults and to relate them with sociodemographic characteristics.	Portugal	Primary care health center	Quantitive study	A structured questionnaire developed within the Pronutrisenior project. Pronutrisenior project - ran from May 2015- Oct 2016, project aimed to provide a holistic approach considering older community dwelling adults, with goal of better empowering health professionals and others in the community to reduce undernutrition in older people.	N=602 (325 women, 277 men) ≥65 years old)	Older people with higher education prefer: Leaflets with text as well as audiovisual material More independent older people prefer a wide range of media, such as: - booklets with pictures, - informational posters, -food education and practical cooking sessions. Older people with social support network prefer booklets with text.	Most participants (87.5%) are concerned about healthy eating, and 69.3% would like to receive more information about the subject. Higher proportion of women preferred to receive information through practical cooking sessions (38.5%) than men (28.6%) p =0.044 Higher proportion of women preferred audiovisual material (55%) than men (43.4%), p=0.021 Highly educated people prefer leaflets with text (…	TI, EB, JJ		Perhaps the study could have included where the participants currently get their food information from, this could then be compared against what their preference would be. Also the internet was not included as a source and could have been, this was recognised by the authors.(MB)	Agreed and checked data.	Most participants (87.5%) are concerned about healthy eating, and 69.3% would like to receive more information about the subject.			Independent individuals prefer a wide range of media, such as booklets with pictures, informational posters, and food education and practical cooking sessions. Those with an adequate social support network prefer booklets with text (p<0.05)	Older people with higher education prefer: Leaflets with text as well as audiovisual material	Higher proportion of women preferred to receive information through practical cooking sessions (38.5%) than men (28.6%) p =0.044
5	Rueter et al (2020)	How Older Citizens in Germany perceive and handle their food environment- a qualitative exploratory study.	To explore how older people in rural communities in Bavaria, Germany, perceive their food environment. It also strove to understand how senior citizens handle different environmental factors in their everyday life, i.e., how they cope with factors that they realize influence their food choice and diet in a negative way	Germany	Town hall, Multi-generation house or Parish halls	Qualitative	Semi-structured face-to-face interviews with senior citizens in five German communities. During the interview participants were asked: 1) To explain the relevance of their family with regard to food choice and eating behaviour; 2) To name factors that influence their eating and food shopping habits; 3) To refer to biographical events that have (recently) affected/changed food choice and diet; 4) …	N= 35 >65 years 29 women 6 men	TV, Families, Magazines Health professionals Food labels	Media coverage was reported to impact food choice, but the experience of contradictory information from different sources (tv magazines) caused confusion. by saying: "that milk is healthy. This Professor said the opposite” “In magazines or on TV, there are so many great health reports about healthy food, unhealthy food, I am always reading this. I know a lot about this, I’ interested in it and I’…	TI, EB, JJ	Comes at the topic from a holistic perspective that takes into account feeling and experience of physical and metaophorical food environment (MB).	Volunteers recruited from community projects on healthy nutrition, might be a slight bias	Agreed and checked data JM	Not all needed information, if they were interested			Magazines, TV, doctors, pharmacists, nutritionists, food labels-available at point of purchase.			Trust in health care professionals but lack of trust in TV, magazine as they were seen to focus on the positives and negatives of specific food items. The feeling of being deceived, e.g., by food names and labels, made it difficult for interview partners to make informed choices and thus control their food choice.
6	Doma et al. (2019)	Older Adults’ awareness and knowledge of beans in relation to their nutrient content and role in chronic disease risk.	To explore older adults’ awareness and knowledge of beans in relation to their nutrient profile and their potential to promote health through reducing chronic disease risk. To examine awareness of beans in relation to governmental dietary guidance using the 2007 Canada’s Food Guide	Canada	Community centres, retirement villages, senior apartment buildings	Qualitative mixed-methods approach	Phase one: study questionnaire on awareness of beans) Phase two: focus groups to explore participants’ awareness of beans in relation to their nutrient profile and contribution of those nutrients to health and chronic disease risk. Phase two involved ten focus groups, each consisting of 4 to 6 participants,	250 community-dwelling older adults who were ≥65 years old. 76% female.	Food guide	The majority of older adult participants were aware that beans are included in Canada’s Food Guide with no significant difference between bean consumers and bean non-consumers (87.5% vs. 81.2%; p = 0.20). The prevalence of bean consumption in this sample of 250 older adults was only 51.2%, despite the fact that almost all participants agreed that beans are a healthy food, and that bean consumptio…	TI, EB, JJ	Researcher-administration of questionnaire to ensure comprehension -JM	Researcher-administration of questionnaire could have brought in bias, lack of information about bean consumption, lack of diversity in the study population. Inrelation to the scoping review only refers to one source of information that is not the main focus of the study	include study, agreed data extraction JM		The prevalence of bean consumption in this sample of 250 older adults was only 51.2%, despite the fact that almost all participants agreed that beans are a healthy food, and that bean consumption could improve their health 98				Females more likely to indicate that beans are high in iron - nutrient of concern for females
7	Ong et al (2021)	Associations between socio-demographics, nutrition knowledge, nutrition competencies and attitudes in community-dwelling healthy older adults in Singapore: findings from the SHIELD study.	To understand the nutrition knowledge, competencies and attitudes of community-dwelling older adults in Singapore. Part of the Strengthening Health In ELDerly through nutrition (SHIELD) study.	Singapore	Hospitals and clinics	Cross-sectional study	Malnutrition Universal Screening Tool (MUST) was used to determine individuals who were at low risk of undernutrition. (Does not comment on the validity of the screening tool but references a different paper that uses its framework) Nutrition knowledge, competencies, attitudes and sources of nutrition information were measured using a locally developed scale.	400 participants N= 183 (men) N= 217 (women)	Newspapers Internet TV Family and friends Books/magazines Doctors Dietician/nurse Radio	Females had higher nutrition knowledge index scores compared to males (p < 0.001). Compared to females, more males left food decisions to others (p < 0.001). Most participants reported nutritional value influenced their food choices (78.8%) Participants reported television (40.0%) and internet (40%) as one of the most common sources of information, followed by printed materials like newspapers (3…	TI, EB, JJ		Study does not prove the validity of the MUST framework (MB).	Include study. Limitations of study: Study relied on self report through completion of survey, Recruitment of patients through hospital and clinics, so not a representative sample. Mention briefly about the larger SHIELD study (aims etc)	Nutritional information		78% said their knowledge of the nutritional value of influenced their food choices.	Participants reported television (40.0%) and internet (40%) as one of the most common sources of information, followed by printed materials like newspapers (39.3%) books/magazines (32.3%) and word of mouth e.g. through friends (20.3%) and family (14.3%). However they comment that their participants had a higher level of education than the general population which may have influenced their use of …	Higher education level facilitated seeking and critically appraising information and potentially to use the internet	Females more likely to use television, radio and friends
8	McKay et al (2006)	Nutrition Information Sources Vary with Education Level in a Population of Older Adults	To examine specific sources of nutrition information among an older adult population, and compare the difference in sources associated with extent of education.	Boston (USA)	Community		Mail survey designed to test the efficacy of nutrition messages. Participants were asked to select from a list the sources they primarily rely upon for information about nutrition (television, radio, newspaper, magazines, doctor, other health professional, friends, relatives, neighbors), and to specify all magazines, newspapers, television and radio programs, as well as other sources not listed (…	176 adults. The age range of study participants was 50 to 87 years Mean age range 64.6 49.4% men 50.6% women.	Doctors (61.8%) Newspapers (61.8%) Magazines (60.1%) Television (49.1%) Friends (30.1) Relatives (26.6) Neighbours (7.5) Radio (27.7)	Participants reported both doctors and newspapers as the nutrition information sources they primarily relied upon, followed by magazines and television (p<0.05) The only significant difference between sex groups was that females reported relying on friends more often than males (42.7% vs 16.7%, P<0.01). Reliance on doctors, television, and neighbors was significantly higher among those with less …	TI, EB, JJ		2006 study when use and access to the internet was lower than it is now	Old study so some aspects eg use of www will have changed in the almost 20 years since this study was conducted so low emphasis needs to be placed on this study "The Internet was not included as a separate category. At the time this survey was administered, <20% of households had Internet access, and individuals ≥50 years were among the least likely users (11). " The study made the important poin…				Participants reported both doctors and newspapers as the nutrition information sources they primarily relied upon, followed by magazines and television (p<0.05)	Education influenced information sources. Those with less than 4 year college education (n=84) were less likely to use doctors, magazines (specifically Good Housekeeping) and neighbours. Those with more than 4 years (n=92) were more likely to use the New York Times, Time, Newsweek ( general interest magazines) and national public radio , although the figures are small	Females relied on friends more often than males.
9	Heuberger and Ivanitskaya (2011)	Preferred sources of nutrition information: Contrasts between younger and older adults	To examine the different preferred sources of nutritional information in both yound and older people.	USA Midwest	Community	Quantitative questionnaire JM	An online information literacy assessment of younger adults (study 1) and interview surveys with older adults (study 2).	Study 2 included 1,100 older adults aged 60-103. Majority female (65%). 55% were aged 60-75, 40% were aged 75-90 and 5% older than 90.	Dietitians Other health professionals Family and friends Printed media TV Radio	Dietitians were preferred by 34% of younger adults and 15% of older adults. Older adults in poor health sought out dietitians, while the remainder preferred other health professionals. However, there were significant associations between source preferences and number of diagnoses/medications (F(5, 962) = 4.41, p = .001 for diagnoses and F(5, 962) = 2.66, p < .05 for medications) Although small in…	TI, EB, JJ	Study included verification from 3rd party, to check reliability of information and recall bias.	JM Older adults -participants from one area of USA, high proportion of caucasian females in the older adult group. Small number of older adults who did not use a computer prevented the group from being able to assess electronic literacy in this group. The study compares to younger adulst but these were drawn from students attending college (studying health related subjects so likely to be more fa…	JM and AD agreed data extraction and relevant study.				The majority of participants preferred to receive nutritional information from HCPs who were not registered dietitians. However the presence of poor health meant they preferred advice from a RD. whilst those in good health preferred nutritional advice from family and friends.	73% of females and 74% of males with less than 12 years of education preferred NI from health care professionals while 67% of both females and males with more than 16 years education preferred preferred NI from health care professionals. This was significant although small	No differences between male and female impact on the preferred source
10	Jeruszka-Bielak et al (2018)	Are Nutrition-Related Knowledge and Attitudes Reflected in Lifestyle and Health Among Elderly People? A Study Across Five European Countries	To investigate whether nutrition related knowledge (NRK) and attitudes (NRA) were associated with lifestyle and health features among older adults (65+ years) from five European countries (France, Italy, Poland, the Netherlands and United Kingdom).	Europe - France, Italy, Poland, The Netherlands, The UK	Community	Quantitative Cross sectional	Healthy elderly volunteers were randomly assigned to two groups: intervention (NU-AGE diet) or control. Intervention- A 1-year adherence to dietary recommendations based on Mediterranean-like dietary pattern can reduce inflammageing, optimize health and quality of life in European older adults. After 1-year of follow-up, both NRK and NRAs were assessed during exit interviews, in combination with …	1,144 healthy elderly volunteers (65–79 years) N= 635 (women)	Food labels (60%) Books and Magazines on health (57%) Dietitians and other health professionals (43%) Doctor (42%) Internet (39%)	Good NRK was associated with lower BMI and higher physical activity. Participants in the intervention group showed a better NRK (, p = 0.004) and more positive NRAs (p = 0.002) than those in the control group. Higher self-evaluated knowledge was also significantly related to more positive NRAs (p < 0.001). The most popular sources of nutrition information were food labels, books and magazines on …	TI, EB, JJ			JM agreed, but also include that intervention may have impacted on the preference for dietitians and food labels as a source of information		Good NRK was associated with lower BMI and higher physical activity. Higher self-evaluated knowledge was also significantly related to more positive NRAs (p < 0.001. Participants in the intervention group which involving counselimg from a trained dietitian/nutrition) showed a better NRK (, p = 0.004) and more positive NRAs (p = 0.002) than those in the control group.	Nutritional advice from a registered HCP increases knowledge			More women than men preferred books and magazines (61 vs 49%), while more men preferred internet (35% vs 43%) and amily and friends ( 33% vs 39%)	Dietitians (50%), books and magazines on health (49%) and doctors (42%) were the most trusted sources of information
11	Farrell et al (2019)	Health claims and information sources in relation to bean consumption in older adults	To explore bean consumption among older adults in relation to health claims and other information sources	Canada	Retirement villages, senior centres, University.	JM mixed methods quantitative questionnaire followed up by qualitative focus groups	A mixed-methods explanatory sequential study design utilizing a between strategy data collection approach was used. Participants completed a validated researcher-administered questionnaire to explore bean consumption, awareness and reading of health claims, the likelihood of health claims influencing bean consumption, and current and preferred sources of nutrition and/or health information regard…	250 older adults aged (≥65 years old N= 190 (women) N= 60 (men)	Current sources of nutrition information: Food labels (68%) Magazines/books (59.2%) Brochures (58%) Internet (47.2) Family/friends (46.4%) Dieticians (40.8%) Preferred sources of nutrition information: food labels (54.8%), brochures (51.2%) internet (47.2%). Physicians (42%) Magazines/books (42.%) Dieticians (36.8%)	Awareness of nutrient content, nutrient function, therapeutic and disease risk reduction claims was reported by 94.4%, 64.0%, 79.6% and 77.2% of participants, respectively. Among those aware, these health claims were read by 91.5%, 85.6%, 87.9% and 88.6% of participants, respectively. The prevalence of bean consumption was 51.2% and participants (46.8%) most frequently indicated that all health c…	TI, EB, JJ			JM checked and agreed	72% said they would like more nutrition and health information about beans.	Nutrition related beliefs and practices	those that had a greater belief in the impact of diet on health were more likely to take notice abd name use of health claims in their food choices.	with the most common preferred sources for bean information including food labels (54.8%), brochures (51.2%) and the internet (47.2%)			Although participants trusted the regulatory framework for nutrition information, they felt that the scientific information could be more clearly linked to the guidance to help with trustworthiness. those that had a greater belief in the impact of diet on health were more likely to
12	Vella et al (2014)	Functional food awareness and perceptions in relation to information sources in older adults	To identify the need for information related to functional foods among older adults (≥60 years old) and to assess awareness and perceptions of health claims on functional food	Canada	Community	JM Quantitative JM	Participants completed a researcher administered questionnaire designed to collect information about functional foods including current consumption, motivating factors for consumption, perceived need for information, sources of information for functional foods and awareness of health claims. JM Questionnaire included closed questions and open questions collecting qualitative data on preceptions.	200 older adults >60 years Mean age of 70.8 140 women, 60 men	Preferred sources of information: Newsapers Magazines Books Food labels	Prevalence of functional food consumption among participants was 93.0%. Increased awareness and knowledge was the most commonly reported factor that would promote functional food consumption (85.5%) and 63.5% of participants wanted more information about functional foods with preferred sources being newspapers/magazines/books (68.5%) and food labels (66.1%). Participants were predominately (93.5%…	TI, EB, JJ		JM Self reported information, knowledge and understanding was not checked. Participants were caucasian, well educated from high annual income limiting generalizability.	JM agreed	63.5% of participants wanted more information about functional foods	Increased awareness and knowledge was the most commonly reported factor that would promote functional food consumption (85.5%)	71% said adviced from a HCP on founctional foods would help increase consumption	68,5% preferred newspapers, magazines, and books as sources of nutritional information about functional foods	93.5% aware of food claims on some food labels and of those that were aware 91% said that they read them and these were those with higher education level. Almost all participants were aware of functional food claims on food labels, and the majority of thrse used them, however they tended to be of a higher edicational level.		They suggest that trust in advice from HCPs impacts food choice-71% said advice from a HCP on founctional foods would help increase consumption
13	Maccharles and Fox (2019)	Exploring Food Guidance Approaches for Seniors in Antigonish, NS: Is There Still Gold at the End of the Rainbow?	To explore the food guidance needs and wants of a group of seniors living in Antigonish, Nova Scotia	Canada (Nova Scotia)	Community	Qualitative	Three focus groups were held. Each group was led by a facilitator and was audio-recorded while an observer took notes. An interview guide was developed and modified. Older people were asked about their views on Canada's Food Guide (CFG) and the Brazilian Dietary Guidelines (BDG).	12 participants over the age of 65 years, living independently 10 women 2 men	Food guide Government of Canada Document (CFG)	Participants identified Canada Food Guide as a trusted source of information and related well to the food groups and directive statements. Portion sizes were confusing and participants found it difficult to determine the recommended amount to eat. Advice on food choices was not seen as being realistic in terms of cost and availability. Saw little value in distributing healthy eating information t…	TI, EB, JJ			Agreed and checked data JM	They would like information on portion sizes as the guidance in the CFG was confusing. The focus of the BFG on processed foods was not relevant to them as they 'did not eat that kind of food'. They needed guidance on how to select affordable healthy food.		CFG on portion sizes was confusing so not helpful	They wanted guidance on what to eat when they were purchasing food and did not feel that guidance from HCPs would be helpful-this may be because of the difficulties accessing HCPs in their area.			CFG was a trusted source of information
14	Turner et al. (2024)	Older adults' needs and preferences for a nutrition education digital health solution: A participatory design study.	To explore technology and use among older adults and qualitatively determine the content needs and design preferences for an online nutrition education resource tailored to older adult consumers in Australia.	Australia	Community online	Qualitative	Four group-based participatory design workshops of approximatley 2h duration with up to 10 participants. The sessions were held online via zoom and led by two members of the research team. The aim of each workshop was to actively engage the participants in discussions about how technology may be used to deliver nutrition education specific to the Mediterranean diet. A discussion guide was develop…	20 participants aged between 56 and 74 (Mean 63.3). 18 women, 2 men.	Internet, smart phones, printed	5 main themes: Technology use among older adults/Perceived competence, Preferred devises websites and apps, Barriers to technology use, Facilitators of technology use; Flexible access - using at home, but smartphone always available; Information needs -nutrition basics, practical information recipes; Personalised experience- "One size does not fit all"; Content from a trusted source- important to…	JM,AD,JJ	Robust methodology and analysis	Recruitment online and over 50% had post graduate education. Did not focus on novice users.	Agreed and checked data JM	They wanted practical information such as how tonread food labels, finding seasonal healthy food, using left overs and nutritional information such as nutrient values		if the infoirmation is individually tailored for example by being able to enter own data and get feedback, this would be useful. and not a 'one size fits all approach'	Preferred website over app			For a source to be trsuted they felt iot neded to be uptodate, and links to published resources to reassure that the information is scientifically based.
15	Gonzales-Contreras et al 2024	Front labelling, dietary patterns and body mass index in older adults in Chile	To determine the association between the frequency of warning labels reading (WLR) in foods, with dietary patterns and body mass indes in older adults (OA)	Chile	community	Quantitative	National Health Survey 2016-2017, secondary data analysis	1510 older adults over the age of 60 who took part in the survey. 64.4% women, 35.6% men	Warning labels on the front of food packaging in Chile	67.11% of women and 32.89% of men read warning labels. Overall 86.39% of those who read warning labels lived in urban areas while 13.61% lived in rural areasa (p<0.001). 53.9% of the population read food labels. A higher percentage of those with a higher education although a small sample were more likely to read food labels than those with a low education (56.4% versus 33%). Those who read warnin…	JM,AD,JJ	Questionaire was validated for use in the Chilean population. The warning labels on food packacging were introduced in 2010	This is a cross sectional study so cannot state causality, just association.	Agreed and checked data JM			Those who read food labels were more likely to meet nutritional recommendations for fish, dairy, whole grains, pulses, fruit, sugarey drinks, water but not vegetables or sweetened fruit juices		Those who had a higher education were more likely to read food labels,	More women than men read food labels.

## Sheet: Participants 
	Author and year	Participants (Age)	Women	Men	% women	% men
1	Gustafsson et al (2002)	N=18 women >65 years old	18	0	100	0
2	Laurenti et al (2020)	N= 201 >65 years old Mean age 74. 150 women 51 men	150	51	74.6269	25.3731
3	Duerr (2003)	N=37 non-institutionalized adults (28 women, 9 men) >60 years old	28	9	75.6757	24.3243
4	Oliviera et al (2021)	N=602 (325 women, 277 men) ≥65 years old)	325	277	53.9867	46.0133
5	Rueter et al (2020)	N= 35 >65 years 29 women 6 men	29	6	82.8571	17.1429
6	Doma et al. (2019)	250 community-dwelling older adults who were ≥65 years old. 76% female.	190	60	76	24
7	Ong et al (2021)	400 participants N= 183 (men) N= 217 (women)	217	183	54.25	45.75
8	McKay et al (2006)	176 adults. The age range of study participants was 50 to 87 years Mean age range 64.6 49.4% men 50.6% women.	89	87	50.6	49.4
9	Heuberger and Ivanitskaya (2011)	Study 2 included 1,100 older adults aged 60-103. Majority female (65%). 55% were aged 60-75, 40% were aged 75-90 and 5% older than 90.	715	385	65	35
10	Jeruszka-Bielak et al (2018)	1,144 healthy elderly volunteers (65–79 years) N= 635 (women)	635	509	55.507	44.493
11	Farrell et al (2019)	250 older adults aged (≥65 years old N= 190 (women) N= 60 (men)	190	60	76	24
12	Vella et al (2014)	200 older adults >60 years Mean age of 70.8 140 women, 60 men	140	60	70	30
13	Maccharles and Fox (2019)	12 participants over the age of 65 years, living independently 10 women 2 men	10	2	83.3333	16.6667
	Totals	4425	2736	1689	70.6028	29.3972
			61	39
